# Supplementary material for: Effective Connectivity and Bias Entropy Improve Prediction of Dynamical Regime in Automata Networks
Source: Entropy (Basel). 2023 Feb 18;25(2):374. doi: 10.3390/e25020374 (PMC9955587; doi:10.3390/e25020374)
Supplement: Supplementary file 1 [file entropy-25-00374-s001.zip]

Archive with 1 entries (1 files):
- entropy-2136519-supplementary.pdf
